# Supplementary material for: Aerobic Vaginal Microflora in Gestational and Non-Gestational Bitches (Canis lupus familiaris)
Source: Animals (Basel). 2024 May 18;14(10):1501. doi: 10.3390/ani14101501 (PMC11117226; doi:10.3390/ani14101501)
Supplement: Supplementary file 1 [file animals-14-01501-s001.zip]

Archive with 1 entries (1 files):
- animals-2942141-supplementary.pdf
